# Supplementary material for: Age-related differences in skeletal muscle microvascular response to exercise as detected by contrast-enhanced ultrasound (CEUS)
Source: PLoS One. 2017 Mar 8;12(3):e0172771. doi: 10.1371/journal.pone.0172771 (PMC5342194; doi:10.1371/journal.pone.0172771)
Supplement: S1 Dataset — (XLS) [file pone.0172771.s001.xls]

## Sheet: figure3
PLOS one	PONE-D-16-16318	Hildebrandt et al.
CEUS Data (individual)
		rest	exercise 1	exercise 2	post-exercise 1	post-exercise 2	post-exercise 3	post-exercise 4
ID volunteer	muscle ROI
		alpha (MBV)	alpha (MBV)	alpha (MBV)	alpha (MBV)	alpha (MBV)	alpha (MBV)	alpha (MBV)
Young (YG)
103	Vastus lateralis	0.0369610746452	0.0369610746452	0.0369610746452	0.0369610746452	0.0369610746452	0.0369610746452	0.0369610746452
111	Vastus lateralis	0.0259650187926	0.0259650187926	0.0259650187926	0.0259650187926	0.0259650187926	0.0259650187926	0.0259650187926
112	Vastus lateralis	0.0192432965181	0.0192432965181	0.0192432965181	0.0192432965181	0.0192432965181	0.0192432965181	0.0192432965181
113	Vastus lateralis	0.0205647528495	0.0205647528495	0.0205647528495	0.0205647528495	0.0205647528495	0.0205647528495	0.0205647528495
114	Vastus lateralis	0.0209030216086	0.0209030216086	0.0209030216086	0.0209030216086	0.0209030216086	0.0209030216086	0.0209030216086
118	Vastus lateralis	0.0288903824837	0.0288903824837	0.0288903824837	0.0288903824837	0.0288903824837	0.0288903824837	0.0288903824837
122	Vastus lateralis	0.0141974972209	0.0141974972209	0.0141974972209	0.0141974972209	0.0141974972209	0.0141974972209	0.0141974972209
123	Vastus lateralis	0.0143175595296	0.0143175595296	0.0143175595296	0.0143175595296	0.0143175595296	0.0143175595296	0.0143175595296
124	Vastus lateralis	0.033906209001	0.033906209001	0.033906209001	0.033906209001	0.033906209001	0.033906209001	0.033906209001
132	Vastus lateralis	0.0128180129703	0.0128180129703	0.0128180129703	0.0128180129703	0.0128180129703	0.0128180129703	0.0128180129703
144	Vastus lateralis	0.0159357166659	0.0159357166659	0.0159357166659	0.0159357166659	0.0159357166659	0.0159357166659	0.0159357166659
Middle-aged (MA)
201	Vastus lateralis	0.0256092711434	0.0256092711434	0.0256092711434	0.0256092711434	0.0256092711434	0.0256092711434	0.0256092711434
202	Vastus lateralis	0.0141893395698	0.0141893395698	0.0141893395698	0.0141893395698	0.0141893395698	0.0141893395698	0.0141893395698
204	Vastus lateralis	0.0149739938184	0.0149739938184	0.0149739938184	0.0149739938184	0.0149739938184	0.0149739938184	0.0149739938184
205	Vastus lateralis	0.0073495881815	0.0073495881815	0.0073495881815	0.0073495881815	0.0073495881815	0.0073495881815	0.0073495881815
207	Vastus lateralis	0.0151160324732	0.0151160324732	0.0151160324732	0.0151160324732	0.0151160324732	0.0151160324732	0.0151160324732
208	Vastus lateralis	0.0292219501908	0.0292219501908	0.0292219501908	0.0292219501908	0.0292219501908	0.0292219501908	0.0292219501908
209	Vastus lateralis	0.0159897620475	0.0159897620475	0.0159897620475	0.0159897620475	0.0159897620475	0.0159897620475	0.0159897620475
210	Vastus lateralis	0.0194895832693	0.0194895832693	0.0194895832693	0.0194895832693	0.0194895832693	0.0194895832693	0.0194895832693
215	Vastus lateralis	0.0587431207522	0.0587431207522	0.0587431207522	0.0587431207522	0.0587431207522	0.0587431207522	0.0587431207522
216	Vastus lateralis	0.0166715403233	0.0166715403233	0.0166715403233	0.0166715403233	0.0166715403233	0.0166715403233	0.0166715403233
217	Vastus lateralis	0.0255974395532	0.0255974395532	0.0255974395532	0.0255974395532	0.0255974395532	0.0255974395532	0.0255974395532
219	Vastus lateralis	0.0169255312878	0.0169255312878	0.0169255312878	0.0169255312878	0.0169255312878	0.0169255312878	0.0169255312878
220	Vastus lateralis	0.0390822779591	0.0390822779591	0.0390822779591	0.0390822779591	0.0390822779591	0.0390822779591	0.0390822779591
221	Vastus lateralis	0.0396540514389	0.0396540514389	0.0396540514389	0.0396540514389	0.0396540514389	0.0396540514389	0.0396540514389
225	Vastus lateralis	0.0541954509741	0.0541954509741	0.0541954509741	0.0541954509741	0.0541954509741	0.0541954509741	0.0541954509741
		alpha * beta (MBF)	alpha * beta (MBF)	alpha * beta (MBF)	alpha * beta (MBF)	alpha * beta (MBF)	alpha * beta (MBF)	alpha * beta (MBF)
Young (YG)
103	Vastus lateralis	0.0178168791052	0.0178168791052	0.0178168791052	0.0178168791052	0.0178168791052	0.0178168791052	0.0178168791052
111	Vastus lateralis	0.00277145808878	0.00277145808878	0.00277145808878	0.00277145808878	0.00277145808878	0.00277145808878	0.00277145808878
112	Vastus lateralis	0.00195743166555	0.00195743166555	0.00195743166555	0.00195743166555	0.00195743166555	0.00195743166555	0.00195743166555
113	Vastus lateralis	0.00164587780584	0.00164587780584	0.00164587780584	0.00164587780584	0.00164587780584	0.00164587780584	0.00164587780584
114	Vastus lateralis	0.00126027951469	0.00126027951469	0.00126027951469	0.00126027951469	0.00126027951469	0.00126027951469	0.00126027951469
118	Vastus lateralis	0.00373654426909	0.00373654426909	0.00373654426909	0.00373654426909	0.00373654426909	0.00373654426909	0.00373654426909
122	Vastus lateralis	0.000688797673531	0.000688797673531	0.000688797673531	0.000688797673531	0.000688797673531	0.000688797673531	0.000688797673531
123	Vastus lateralis	0.000281931578061	0.000281931578061	0.000281931578061	0.000281931578061	0.000281931578061	0.000281931578061	0.000281931578061
124	Vastus lateralis	0.00646254963708	0.00646254963708	0.00646254963708	0.00646254963708	0.00646254963708	0.00646254963708	0.00646254963708
132	Vastus lateralis	0.000912127196707	0.000912127196707	0.000912127196707	0.000912127196707	0.000912127196707	0.000912127196707	0.000912127196707
144	Vastus lateralis	0.0011009128614	0.0011009128614	0.0011009128614	0.0011009128614	0.0011009128614	0.0011009128614	0.0011009128614
Middle-aged (MA)
201	Vastus lateralis	0.00278378283473	0.00278378283473	0.00278378283473	0.00278378283473	0.00278378283473	0.00278378283473	0.00278378283473
202	Vastus lateralis	0.00159723955631	0.00159723955631	0.00159723955631	0.00159723955631	0.00159723955631	0.00159723955631	0.00159723955631
204	Vastus lateralis	0.000721334918386	0.000721334918386	0.000721334918386	0.000721334918386	0.000721334918386	0.000721334918386	0.000721334918386
205	Vastus lateralis	0.000381684263296	0.000381684263296	0.000381684263296	0.000381684263296	0.000381684263296	0.000381684263296	0.000381684263296
207	Vastus lateralis	0.000895462441379	0.000895462441379	0.000895462441379	0.000895462441379	0.000895462441379	0.000895462441379	0.000895462441379
208	Vastus lateralis	0.00714087015752	0.00714087015752	0.00714087015752	0.00714087015752	0.00714087015752	0.00714087015752	0.00714087015752
209	Vastus lateralis	0.000858299839939	0.000858299839939	0.000858299839939	0.000858299839939	0.000858299839939	0.000858299839939	0.000858299839939
210	Vastus lateralis	0.0016563160999	0.0016563160999	0.0016563160999	0.0016563160999	0.0016563160999	0.0016563160999	0.0016563160999
215	Vastus lateralis	0.0348140601174	0.0348140601174	0.0348140601174	0.0348140601174	0.0348140601174	0.0348140601174	0.0348140601174
216	Vastus lateralis	0.00103067190259	0.00103067190259	0.00103067190259	0.00103067190259	0.00103067190259	0.00103067190259	0.00103067190259
217	Vastus lateralis	0.00278472745825	0.00278472745825	0.00278472745825	0.00278472745825	0.00278472745825	0.00278472745825	0.00278472745825
219	Vastus lateralis	0.00336462933059	0.00336462933059	0.00336462933059	0.00336462933059	0.00336462933059	0.00336462933059	0.00336462933059
220	Vastus lateralis	0.00428782225009	0.00428782225009	0.00428782225009	0.00428782225009	0.00428782225009	0.00428782225009	0.00428782225009
221	Vastus lateralis	0.00322456062266	0.00322456062266	0.00322456062266	0.00322456062266	0.00322456062266	0.00322456062266	0.00322456062266
225	Vastus lateralis	0.011694373771	0.011694373771	0.011694373771	0.011694373771	0.011694373771	0.011694373771	0.011694373771
		beta (MFV)	beta (MFV)	beta (MFV)	beta (MFV)	beta (MFV)	beta (MFV)	beta (MFV)
Young (YG)
103	Vastus lateralis	0.451719294593	0.451719294593	0.451719294593	0.451719294593	0.451719294593	0.451719294593	0.451719294593
111	Vastus lateralis	0.104922510313	0.104922510313	0.104922510313	0.104922510313	0.104922510313	0.104922510313	0.104922510313
112	Vastus lateralis	0.147849515779	0.147849515779	0.147849515779	0.147849515779	0.147849515779	0.147849515779	0.147849515779
113	Vastus lateralis	0.0800489705746	0.0800489705746	0.0800489705746	0.0800489705746	0.0800489705746	0.0800489705746	0.0800489705746
114	Vastus lateralis	0.0634886867444	0.0634886867444	0.0634886867444	0.0634886867444	0.0634886867444	0.0634886867444	0.0634886867444
118	Vastus lateralis	0.122894608412	0.122894608412	0.122894608412	0.122894608412	0.122894608412	0.122894608412	0.122894608412
122	Vastus lateralis	0.0478295592662	0.0478295592662	0.0478295592662	0.0478295592662	0.0478295592662	0.0478295592662	0.0478295592662
123	Vastus lateralis	0.0196913152327	0.0196913152327	0.0196913152327	0.0196913152327	0.0196913152327	0.0196913152327	0.0196913152327
124	Vastus lateralis	0.188976608364	0.188976608364	0.188976608364	0.188976608364	0.188976608364	0.188976608364	0.188976608364
132	Vastus lateralis	0.0708281902483	0.0708281902483	0.0708281902483	0.0708281902483	0.0708281902483	0.0708281902483	0.0708281902483
144	Vastus lateralis	0.0721231750667	0.0721231750667	0.0721231750667	0.0721231750667	0.0721231750667	0.0721231750667	0.0721231750667
Middle-aged (MA)
201	Vastus lateralis	0.116692591629	0.116692591629	0.116692591629	0.116692591629	0.116692591629	0.116692591629	0.116692591629
202	Vastus lateralis	0.126615751916	0.126615751916	0.126615751916	0.126615751916	0.126615751916	0.126615751916	0.126615751916
204	Vastus lateralis	0.0481779608558	0.0481779608558	0.0481779608558	0.0481779608558	0.0481779608558	0.0481779608558	0.0481779608558
205	Vastus lateralis	0.0519335599796	0.0519335599796	0.0519335599796	0.0519335599796	0.0519335599796	0.0519335599796	0.0519335599796
207	Vastus lateralis	0.066005466676	0.066005466676	0.066005466676	0.066005466676	0.066005466676	0.066005466676	0.066005466676
208	Vastus lateralis	0.278435905461	0.278435905461	0.278435905461	0.278435905461	0.278435905461	0.278435905461	0.278435905461
209	Vastus lateralis	0.0587363233395	0.0587363233395	0.0587363233395	0.0587363233395	0.0587363233395	0.0587363233395	0.0587363233395
210	Vastus lateralis	0.0857095850505	0.0857095850505	0.0857095850505	0.0857095850505	0.0857095850505	0.0857095850505	0.0857095850505
215	Vastus lateralis	0.549800351783	0.549800351783	0.549800351783	0.549800351783	0.549800351783	0.549800351783	0.549800351783
216	Vastus lateralis	0.0619271380733	0.0619271380733	0.0619271380733	0.0619271380733	0.0619271380733	0.0619271380733	0.0619271380733
217	Vastus lateralis	0.111960873906	0.111960873906	0.111960873906	0.111960873906	0.111960873906	0.111960873906	0.111960873906
219	Vastus lateralis	0.209562688326	0.209562688326	0.209562688326	0.209562688326	0.209562688326	0.209562688326	0.209562688326
220	Vastus lateralis	0.110350123963	0.110350123963	0.110350123963	0.110350123963	0.110350123963	0.110350123963	0.110350123963
221	Vastus lateralis	0.0825141359952	0.0825141359952	0.0825141359952	0.0825141359952	0.0825141359952	0.0825141359952	0.0825141359952
225	Vastus lateralis	0.219436766742	0.219436766742	0.219436766742	0.219436766742	0.219436766742	0.219436766742	0.219436766742
		alpha (MBV)	alpha (MBV)	alpha (MBV)	alpha (MBV)	alpha (MBV)	alpha (MBV)	alpha (MBV)
Young (YG)
103	Vastus Intermed	0.0154545580918	0.0154545580918	0.0154545580918	0.0154545580918	0.0154545580918	0.0154545580918	0.0154545580918
111	Vastus Intermed	0.0511804136474	0.0511804136474	0.0511804136474	0.0511804136474	0.0511804136474	0.0511804136474	0.0511804136474
112	Vastus Intermed	0.00548928182203	0.00548928182203	0.00548928182203	0.00548928182203	0.00548928182203	0.00548928182203	0.00548928182203
113	Vastus Intermed	0.0599421018896	0.0599421018896	0.0599421018896	0.0599421018896	0.0599421018896	0.0599421018896	0.0599421018896
114	Vastus Intermed	0.0113690121485	0.0113690121485	0.0113690121485	0.0113690121485	0.0113690121485	0.0113690121485	0.0113690121485
118	Vastus Intermed	0.0630007073234	0.0630007073234	0.0630007073234	0.0630007073234	0.0630007073234	0.0630007073234	0.0630007073234
122	Vastus Intermed	0.0578191009449	0.0578191009449	0.0578191009449	0.0578191009449	0.0578191009449	0.0578191009449	0.0578191009449
123	Vastus Intermed	0.0209129562368	0.0209129562368	0.0209129562368	0.0209129562368	0.0209129562368	0.0209129562368	0.0209129562368
124	Vastus Intermed	0.022001908057	0.022001908057	0.022001908057	0.022001908057	0.022001908057	0.022001908057	0.022001908057
132	Vastus Intermed	0.00380644844982	0.00380644844982	0.00380644844982	0.00380644844982	0.00380644844982	0.00380644844982	0.00380644844982
144	Vastus Intermed	0.0566794848062	0.0566794848062	0.0566794848062	0.0566794848062	0.0566794848062	0.0566794848062	0.0566794848062
Middle-aged (MA)
201	Vastus Intermed	0.00528714231215	0.00528714231215	0.00528714231215	0.00528714231215	0.00528714231215	0.00528714231215	0.00528714231215
202	Vastus Intermed	0.0233512048961	0.0233512048961	0.0233512048961	0.0233512048961	0.0233512048961	0.0233512048961	0.0233512048961
204	Vastus Intermed	0.0195976383303	0.0195976383303	0.0195976383303	0.0195976383303	0.0195976383303	0.0195976383303	0.0195976383303
205	Vastus Intermed	0.0148169225197	0.0148169225197	0.0148169225197	0.0148169225197	0.0148169225197	0.0148169225197	0.0148169225197
207	Vastus Intermed	0.0243266906637	0.0243266906637	0.0243266906637	0.0243266906637	0.0243266906637	0.0243266906637	0.0243266906637
208	Vastus Intermed	0.0182464646814	0.0182464646814	0.0182464646814	0.0182464646814	0.0182464646814	0.0182464646814	0.0182464646814
209	Vastus Intermed	0.0439562921834	0.0439562921834	0.0439562921834	0.0439562921834	0.0439562921834	0.0439562921834	0.0439562921834
210	Vastus Intermed	0.034378812689	0.034378812689	0.034378812689	0.034378812689	0.034378812689	0.034378812689	0.034378812689
215	Vastus Intermed	0.0175604742059	0.0175604742059	0.0175604742059	0.0175604742059	0.0175604742059	0.0175604742059	0.0175604742059
216	Vastus Intermed	0.0116520092268	0.0116520092268	0.0116520092268	0.0116520092268	0.0116520092268	0.0116520092268	0.0116520092268
217	Vastus Intermed	0.0249542883802	0.0249542883802	0.0249542883802	0.0249542883802	0.0249542883802	0.0249542883802	0.0249542883802
219	Vastus Intermed	0.00334220467564	0.00334220467564	0.00334220467564	0.00334220467564	0.00334220467564	0.00334220467564	0.00334220467564
220	Vastus Intermed	0.051511000076	0.051511000076	0.051511000076	0.051511000076	0.051511000076	0.051511000076	0.051511000076
221	Vastus Intermed	0.0194531130193	0.0194531130193	0.0194531130193	0.0194531130193	0.0194531130193	0.0194531130193	0.0194531130193
225	Vastus Intermed	0.0577026612712	0.0577026612712	0.0577026612712	0.0577026612712	0.0577026612712	0.0577026612712	0.0577026612712
		alpha * beta (MBF)	alpha * beta (MBF)	alpha * beta (MBF)	alpha * beta (MBF)	alpha * beta (MBF)	alpha * beta (MBF)	alpha * beta (MBF)
Young (YG)
103	Vastus Intermed	0.00134430730949	0.00134430730949	0.00134430730949	0.00134430730949	0.00134430730949	0.00134430730949	0.00134430730949
111	Vastus Intermed	0.00486022549994	0.00486022549994	0.00486022549994	0.00486022549994	0.00486022549994	0.00486022549994	0.00486022549994
112	Vastus Intermed	0.000495197803738	0.000495197803738	0.000495197803738	0.000495197803738	0.000495197803738	0.000495197803738	0.000495197803738
113	Vastus Intermed	0.00595101429572	0.00595101429572	0.00595101429572	0.00595101429572	0.00595101429572	0.00595101429572	0.00595101429572
114	Vastus Intermed	0.000932038112516	0.000932038112516	0.000932038112516	0.000932038112516	0.000932038112516	0.000932038112516	0.000932038112516
118	Vastus Intermed	0.00744705403835	0.00744705403835	0.00744705403835	0.00744705403835	0.00744705403835	0.00744705403835	0.00744705403835
122	Vastus Intermed	0.0253811235556	0.0253811235556	0.0253811235556	0.0253811235556	0.0253811235556	0.0253811235556	0.0253811235556
123	Vastus Intermed	0.00516882680019	0.00516882680019	0.00516882680019	0.00516882680019	0.00516882680019	0.00516882680019	0.00516882680019
124	Vastus Intermed	0.0016085922599	0.0016085922599	0.0016085922599	0.0016085922599	0.0016085922599	0.0016085922599	0.0016085922599
132	Vastus Intermed	0.000330322436032	0.000330322436032	0.000330322436032	0.000330322436032	0.000330322436032	0.000330322436032	0.000330322436032
144	Vastus Intermed	0.0312441950692	0.0312441950692	0.0312441950692	0.0312441950692	0.0312441950692	0.0312441950692	0.0312441950692
Middle-aged (MA)
201	Vastus Intermed	0.000540545043372	0.000540545043372	0.000540545043372	0.000540545043372	0.000540545043372	0.000540545043372	0.000540545043372
202	Vastus Intermed	0.00273760293543	0.00273760293543	0.00273760293543	0.00273760293543	0.00273760293543	0.00273760293543	0.00273760293543
204	Vastus Intermed	0.00138843768518	0.00138843768518	0.00138843768518	0.00138843768518	0.00138843768518	0.00138843768518	0.00138843768518
205	Vastus Intermed	0.00115629370754	0.00115629370754	0.00115629370754	0.00115629370754	0.00115629370754	0.00115629370754	0.00115629370754
207	Vastus Intermed	0.000724247976185	0.000724247976185	0.000724247976185	0.000724247976185	0.000724247976185	0.000724247976185	0.000724247976185
208	Vastus Intermed	0.00383768587156	0.00383768587156	0.00383768587156	0.00383768587156	0.00383768587156	0.00383768587156	0.00383768587156
209	Vastus Intermed	0.00186630278978	0.00186630278978	0.00186630278978	0.00186630278978	0.00186630278978	0.00186630278978	0.00186630278978
210	Vastus Intermed	0.00591378979325	0.00591378979325	0.00591378979325	0.00591378979325	0.00591378979325	0.00591378979325	0.00591378979325
215	Vastus Intermed	0.0141774211332	0.0141774211332	0.0141774211332	0.0141774211332	0.0141774211332	0.0141774211332	0.0141774211332
216	Vastus Intermed	0.000472523429811	0.000472523429811	0.000472523429811	0.000472523429811	0.000472523429811	0.000472523429811	0.000472523429811
217	Vastus Intermed	0.00225854909645	0.00225854909645	0.00225854909645	0.00225854909645	0.00225854909645	0.00225854909645	0.00225854909645
219	Vastus Intermed	0.000515133951593	0.000515133951593	0.000515133951593	0.000515133951593	0.000515133951593	0.000515133951593	0.000515133951593
220	Vastus Intermed	0.00603100330901	0.00603100330901	0.00603100330901	0.00603100330901	0.00603100330901	0.00603100330901	0.00603100330901
221	Vastus Intermed	0.012305966357	0.012305966357	0.012305966357	0.012305966357	0.012305966357	0.012305966357	0.012305966357
225	Vastus Intermed	0.00989566213507	0.00989566213507	0.00989566213507	0.00989566213507	0.00989566213507	0.00989566213507	0.00989566213507
		beta (MFV)	beta (MFV)	beta (MFV)	beta (MFV)	beta (MFV)	beta (MFV)	beta (MFV)
Young (YG)
103	Vastus Intermed	0.0886116944618	0.0886116944618	0.0886116944618	0.0886116944618	0.0886116944618	0.0886116944618	0.0886116944618
111	Vastus Intermed	0.0942242659534	0.0942242659534	0.0942242659534	0.0942242659534	0.0942242659534	0.0942242659534	0.0942242659534
112	Vastus Intermed	0.0965029471912	0.0965029471912	0.0965029471912	0.0965029471912	0.0965029471912	0.0965029471912	0.0965029471912
113	Vastus Intermed	0.0969684326102	0.0969684326102	0.0969684326102	0.0969684326102	0.0969684326102	0.0969684326102	0.0969684326102
114	Vastus Intermed	0.0820860849087	0.0820860849087	0.0820860849087	0.0820860849087	0.0820860849087	0.0820860849087	0.0820860849087
118	Vastus Intermed	0.117702152762	0.117702152762	0.117702152762	0.117702152762	0.117702152762	0.117702152762	0.117702152762
122	Vastus Intermed	0.453944668187	0.453944668187	0.453944668187	0.453944668187	0.453944668187	0.453944668187	0.453944668187
123	Vastus Intermed	0.247159069319	0.247159069319	0.247159069319	0.247159069319	0.247159069319	0.247159069319	0.247159069319
124	Vastus Intermed	0.0813470351241	0.0813470351241	0.0813470351241	0.0813470351241	0.0813470351241	0.0813470351241	0.0813470351241
132	Vastus Intermed	0.0867441661865	0.0867441661865	0.0867441661865	0.0867441661865	0.0867441661865	0.0867441661865	0.0867441661865
144	Vastus Intermed	0.550928781485	0.550928781485	0.550928781485	0.550928781485	0.550928781485	0.550928781485	0.550928781485
Middle-aged (MA)
201	Vastus Intermed	0.129339926319	0.129339926319	0.129339926319	0.129339926319	0.129339926319	0.129339926319	0.129339926319
202	Vastus Intermed	0.117812773142	0.117812773142	0.117812773142	0.117812773142	0.117812773142	0.117812773142	0.117812773142
204	Vastus Intermed	0.0806951011962	0.0806951011962	0.0806951011962	0.0806951011962	0.0806951011962	0.0806951011962	0.0806951011962
205	Vastus Intermed	0.097325066865	0.097325066865	0.097325066865	0.097325066865	0.097325066865	0.097325066865	0.097325066865
207	Vastus Intermed	0.0349644282628	0.0349644282628	0.0349644282628	0.0349644282628	0.0349644282628	0.0349644282628	0.0349644282628
208	Vastus Intermed	0.224263254569	0.224263254569	0.224263254569	0.224263254569	0.224263254569	0.224263254569	0.224263254569
209	Vastus Intermed	0.044420600693	0.044420600693	0.044420600693	0.044420600693	0.044420600693	0.044420600693	0.044420600693
210	Vastus Intermed	0.177197758525	0.177197758525	0.177197758525	0.177197758525	0.177197758525	0.177197758525	0.177197758525
215	Vastus Intermed	0.815352473703	0.815352473703	0.815352473703	0.815352473703	0.815352473703	0.815352473703	0.815352473703
216	Vastus Intermed	0.0403692081606	0.0403692081606	0.0403692081606	0.0403692081606	0.0403692081606	0.0403692081606	0.0403692081606
217	Vastus Intermed	0.0902567737399	0.0902567737399	0.0902567737399	0.0902567737399	0.0902567737399	0.0902567737399	0.0902567737399
219	Vastus Intermed	0.152888384771	0.152888384771	0.152888384771	0.152888384771	0.152888384771	0.152888384771	0.152888384771
220	Vastus Intermed	0.114366680861	0.114366680861	0.114366680861	0.114366680861	0.114366680861	0.114366680861	0.114366680861
221	Vastus Intermed	0.641338906414	0.641338906414	0.641338906414	0.641338906414	0.641338906414	0.641338906414	0.641338906414
225	Vastus Intermed	0.205179005851	0.205179005851	0.205179005851	0.205179005851	0.205179005851	0.205179005851	0.205179005851
