# Supplementary material for: Age-related differences in skeletal muscle microvascular response to exercise as detected by contrast-enhanced ultrasound (CEUS)
Source: PLoS One. 2017 Mar 8;12(3):e0172771. doi: 10.1371/journal.pone.0172771 (PMC5342194; doi:10.1371/journal.pone.0172771)
Supplement: S2 Dataset — (XLSX) [file pone.0172771.s002.xlsx]

## Sheet: PLOSone_data_set_2_Supplem_ MA_
ID_volunteer	Group_MA_YG	Age	Body_height	Body_weight	BMI	Triglycerides	Total_cholesterol	HbA1c	Heart_rate_supine	RR_sys_right	RR_dia_right	Carotid_IMT_right	Carotid_IMT_left	handgrip_strength_right	handgrip_strength_left	knee_ext_PT_right	knee_ext_PT_left	fem_art_lumen_diameter	calf_art_flow_reserve_right	calf_art_flow_reserve_left	Fibers_analysed	Capillary_density	Capill_count_per_total_fiber_area	Capill_to_fiber_ratio	Capill_contacts_all_fibers	Capill_contacts_fiber_type_1	Capill_contacts_fiber_type_2a	Capill_contacts_fiber_type_2x	Cap_contact_per_area_fiber_all	Cap_contact_per_area_fiber_type_1	Cap_contact_per_area_fiber_type_2a	Cap_contact_per_area_fiber_type_2x	Percentage_fiber_type_1	Percentage_fiber_type_2a	Percentage_fiber_type_2x	Doppler_flux_rest_baseline	Doppler_flux_exer_1	Doppler_flux_exer_2	Doppler_flux_exer_3	Doppler_flux_exer_4	Doppler_flux_post_exer_1	Doppler_flux_post_exer_2	Doppler_flux_post_exer_3	Doppler_flux_post_exer_4	Doppler_flux_post_exer_5	RRsys_pre_exerc	RRdia_pre_exerc	RRmean_pre_exerc	Heart_rate_pre_exerc
		years	cm	kg	kg m-2	mg 100ml-1	mg 100ml-1	%	min-1	mmHg	mmHg	mm	mm	kg	kg	Nm	NM	mm	ml 100ml-1min-1	ml 100ml-1min-1	n	n/mm2	n/mm3	ratio	n/fiber	n/fiber	n/fiber	n/fiber	n/103µm2	n/103µm2	n/103µm2	n/103µm2	%	%	%	ml min-1	ml min-1	ml min-1	ml min-1	ml min-1	ml min-1	ml min-1	ml min-1	ml min-1	ml min-1	mmHg	mmHg	mmHg	min-1
103	1	27	187	70	18.72	35	131	5.1	58	119	79	0.5	0.5	66	56	221	224	94	7	13.4	163	203.472	248.375	1.79755	5.11043	5.41379	4.95041	5.92308	0.70613	0.793138	0.674384	0.823494	17.79	74.23	7.98	319.483	543.8	673.8	730.4	728.1	1770	1408	1115	540.4	340.5	120	80	93.3333	64
111	1	24	180	75.7	23.5	32	152	5	58	138	68	0.43	0.46	50	47	175	164	89	8.3	12.3	165	280.463	338.892	1.94545	3.7622	4.08824	3.47761	3.65517	0.655362	0.753678	0.582207	0.613703	41.82	40.61	17.58	274.4	858.5	1119	1092	1093	3693	2534	1462	1060	812.3	87	60	69	61
112	1	22	180	87	26.9	63	150	4.9	62	130	73	0.6	0.58	65	62	216	230	86	12.8	13.3	196	313.455	368.322	1.5	4.38776	4.36364	4.1619	4.9375	1.07741	1.10341	1.03859	1.14067	22.45	53.57	23.98	393.333	632.7	718.7	785.4	838.2	2277	1238	634.2	430	576	125	47	73	59
113	1	27	180	70.1	21.2	77	146	5.6	56	118	78	0.5	0.56	55	46	207	229	106	32.2	27.9	166	478.191	530.894	2.18072	6.04217	6.30303	5.35294	5.9697	1.47096	1.57651	1.20468	1.45948	59.64	20.48	19.88	332.35	1017	1219	1126	1195	1964	903.4	579.1	541.8	528.3	91	62	71.6667	61
114	1	23	186	76	22	110	193	5.2	68	140	90	0.63	0.63	55	50	200	223	90	23.7	22.1	137	250.409	302.635	1.91241	5.37226	5.69231	5.47619	4.53333	0.850152	0.897559	0.81508	0.793845	47.45	30.66	21.9	615.45	1020	1318	1150	1151	1526	1135	834.6	721.3	768.9	95	66	75.6667	65
118	1	24	179	77.4	24.2	64	158	5.4	72	128	76	0.53	0.53	52	50	194	225	90	14.6	10.6	130	280.505	350.886	2.81538	5.23077	5.16071	5.5122	5	0.651919	0.791744	0.62586	0.52058	43.08	31.54	25.38	334.267	616.6	899.8	933	924.2	764.7	532.4	464.8	446.6	511.9	117	89	98.3333	60
122	1	27	181	92	28.1	63	205	5.1	73	123	54	0.56	0.56	62	52	115	119	92	26.2	24.5	156	383.443	453.394	3.17949	6.27564	6.11957	7.21622	5.51852	0.894904	1.01401	0.815601	0.704882	58.97	23.72	17.31	484.683	747.6	957.7	1045	1223	1957	1290	964	689.4	649.1	123	80	94.3333	63
123	1	23	183	74	22.1	43	118	5.4	62	126	68	0.3	0.3	58	62	196	240	89	12	9.7	171	297.55	396.715	2.21637	3.96491	4.2625	3.78261	3.45455	0.709691	0.812359	0.605431	0.727391	46.78	40.35	12.87	427.567	738.5	838.3	906.8	1037	1706	871.8	636.3	495.5	592.3	114	70	84.6667	57
124	1	25	183	76	22.4	51	146	5.2	45	120	73	0.5	0.5	65	70	289	299	97	12.1	10.1	189	331.179	384.237	2.26984	5.24339	5.40449	5.33766	4.30435	0.887596	0.946413	0.85133	0.788907	47.09	40.74	12.17	474.2	888.1	1275	1514	1898	3521	2352	835.5	736.6	557.7	126	78	94	48
132	1	22	186	82	23.7	139	164	5.1	76	131	83	0.53	0.46	48	46	268	275	79	7.2	9.8																371.867	531.7	596.1	755.9	879.7	1913	1142	729.8	666.6	545.6	122	72	88.6667	71
144	1	21	198	84.6	21.6				76	133	87	0.53	0.56	68	65	309	315	79	12	9.9	87	134.221	161.134	2	3.35632	3.21951		3.47826	0.270409	0.269337		0.2713	47.13		52.87	337.133	534.5	708	1020	878.7	1478	883.6	568.2	405.9	486.8	136	81	99.3333	62
201	2	36	184	88	26	102	197	5.6	84	120	80	0.4	0.45	56	52	333	313	85	11.6	14.2	176	279.045	324.011	2.04545	4.05143	4.325	4.48333	2.68571	0.638122	0.703205	0.612787	0.522045	45.45	34.1	20.45	394.1	353.5	534.7	602.4	636.7	1207	936.4	650.7	618.75	586.8	130	87	101.333	64
202	2	45	181	84.5	25.8	139	268	5.4	90	130	90	0.6	0.6	58	58	226	242	100	28.4	34.5	122	265.557	321.831	2.61475	4.64754	4.80952	4.98214	3.58333	0.572033	0.603798	0.564499	0.529527	36.92	46.15	16.92	594.45	911.4	964.4	982.9	1179	1495	832.8	559.2	528	554.3	135	85	101.667	72
204	2	40	190	76	21.1	48	184	5.6	60	135	87	0.7	0.8	50	45	235	231	102	13.9	17.6	182	357.61	402.224	2.26374	5.30769	6.2623	5.52308	4.01786	0.943078	0.94375	0.905381	1.00888	33.52	35.71	30.77	566.667	711.9	779.2	1019	1002	2962	2544	2180	1406	1096	120	75	90	56
205	2	48	182	76.4	23.1	82	210	5.2	66	144	88	0.65	0.65	70	58	210	185	103	16.6	21.1	106	306.25	328.898	1.84906	4.9717	5.29825	6	4.46667	0.884332	0.90527	0.805504	0.864393	53.77	3.77	42.45	263.85	526.1	532.5	733.2	923.3	1375	869.7	387.5	305.2	268.6	149	88	108.333	50
207	2	51	181	86	26.8	192	230	5.6	64	139	97	0.65	0.6	75	63	287	280	102	22.9	16.3																540.067	675.3	1072	1265	1149	1564	1056	850.999	664.3		151	79	103	66
208	2	48	178	93	29.4	116	183	5.6	60	140	90	0.56	0.6	52	55	199	204	104	14.8	5.6	116	216.465	282.366	2.61207	5.69828	6.02703	6.325	4.74359	0.615987	0.818352	0.621718	0.469975	31.9	34.48	33.62	278.9	692.2	782.3	948.2	962.7	1345	673.1	439.4	330.7	195.4	151	100	117	66
209	2	49	177	76.2	24.3	70	218	5.5	58	137	76	0.6	0.65	40	40	184	167	112	23.6	20.6	162	422.72	487.256	3.25309	6.46296	6.72727	5.80769	6	0.96804	0.950109	1.05504	0.977523	67.9	16.05	16.05	451.417	674.7	606.1	701.9	659.2	1022	819.9	572.5	362.2	469.9	127	81	96.3333	61
210	2	38	170	83.5	28.9	59	228	5.4	71	130	86	0.56	0.56	52	47	118	105	90	15.4	22.1	112	279.688	316.863	1.59821	4.72321	6.30435	4.45333	1.66559	0.936427	0.979141	0.925459	0.416979	20.54	66.96	12.5	355.967	446.7	531.3	686.1	723.2		1048	812.7	684.4	686.4	135	86	102.333	57
215	2	36	191	88.1	24.1	86	215	5.4	71	127	72	0.4	0.4	60	59	167	147	87	18.5	21.8	96	252.963	314.273	2.125	4.77083	4.98148	4.29412	4.64	0.705573	0.721658	0.554817	0.80116	56.25	17.71	26.04	235.083	488.9	811.8	1085	1127	1305	615.5	452.3	436	767.9	127	72	90.3333	60
216	2	39	183	91	27.2	95	203	5.1	81	132	85	0.63	0.63	52	57	288	289	93	22.2		169	325.951	376.738	2.15385	5.05325	5	5.07143	5.08772	0.883886	0.865986	0.863771	0.923373	33.14	33.14	33.73	397.967	671.6	612.4	711.6	640.1	1995	1120	990.7	614.5	554	130	81	97.3333	64
217	2	53	185	90	26.3	106	274	5.7	54	130	84	0.78	0.8	55	52	220	235	92	19.1	18	134	260.214	304.73	2.14925	5.86567	5.54348	5.03896	4.72727	0.831659	0.719526	0.746125	0.735721	34.33	57.46	8.21	326.217	868.9	868.999	998.2	1074	1518	998.8	646.8	322.7	311.4	130	85	100	48
219	2	39	178	95	30	37	146	5.6	60	128	90	0.63	0.63	75	70	275	272	81	15	19.5	164	208.66	236.157	1.59146	3.28659	3.41667	3.80645	2.72727	0.487697	0.59974	0.501618	0.418967	21.95	38.8	40.24	360.6	405.4	505.4	532.4	512	2228	1585	1230	824.7	745.3	121	81	94.3333	72
220	2	48	185	82.9	26.9	59	203	5.8	78	134	86	0.5	0.6	63	68	202	217	84	6.3	5.7	100	298.438	326.019	1.91	4.46	4.12245	1.64859	1.38727	0.761281	1.02626	0.208837	0.232987	49	44	7	770.183	1330	1485	1589	1647	2633	1958	1570	1123	974.5	134	86	102	60
221	2	38	188	112	31.7	226	230	4.7	69	135	95	0.6	0.6	70	60	226	238	98	13.1	12.8	121	227.918	272.623	2.43802	4.33884	4.76389	4.37037	2.90909	0.485177	0.518324	0.435437	0.428552	59.5	22.31	18.19	544.9	437.8	833.5	771.2	785.9	2164	1169	685	589.9	579.8	140	87	104.667	61
225	2	46	180	107.2	33	209	166	5.5	69	131	81	0.76	0.7	54	50	254	264	90	21.2	20.7																421.55	684	909.9	1139	1094	1690	1150	738.9	856.1	858.8	131	81	97.6667	57
#NULL!	#NULL!	#NULL!	#NULL!	#NULL!	#NULL!	#NULL!	#NULL!	#NULL!	#NULL!	#NULL!	#NULL!	#NULL!	#NULL!	#NULL!	#NULL!	#NULL!	#NULL!	#NULL!	#NULL!	#NULL!	#NULL!	#NULL!	#NULL!	#NULL!	#NULL!	#NULL!	#NULL!	#NULL!	#NULL!	#NULL!	#NULL!	#NULL!	#NULL!	#NULL!	#NULL!	#NULL!	#NULL!	#NULL!	#NULL!	#NULL!	#NULL!	#NULL!	#NULL!	#NULL!	#NULL!	#NULL!	#NULL!	#NULL!	#NULL!
#NULL!	#NULL!	#NULL!	#NULL!	#NULL!	#NULL!	#NULL!	#NULL!	#NULL!	#NULL!	#NULL!	#NULL!	#NULL!	#NULL!	#NULL!	#NULL!	#NULL!	#NULL!	#NULL!	#NULL!	#NULL!	#NULL!	#NULL!	#NULL!	#NULL!	#NULL!	#NULL!	#NULL!	#NULL!	#NULL!	#NULL!	#NULL!	#NULL!	#NULL!	#NULL!	#NULL!	#NULL!	#NULL!	#NULL!	#NULL!	#NULL!	#NULL!	#NULL!	#NULL!	#NULL!	#NULL!	#NULL!	#NULL!	#NULL!	#NULL!
#NULL!	#NULL!	#NULL!	#NULL!	#NULL!	#NULL!	#NULL!	#NULL!	#NULL!	#NULL!	#NULL!	#NULL!	#NULL!	#NULL!	#NULL!	#NULL!	#NULL!	#NULL!	#NULL!	#NULL!	#NULL!	#NULL!	#NULL!	#NULL!	#NULL!	#NULL!	#NULL!	#NULL!	#NULL!	#NULL!	#NULL!	#NULL!	#NULL!	#NULL!	#NULL!	#NULL!	#NULL!	#NULL!	#NULL!	#NULL!	#NULL!	#NULL!	#NULL!	#NULL!	#NULL!	#NULL!	#NULL!	#NULL!	#NULL!	#NULL!
#NULL!	#NULL!	#NULL!	#NULL!	#NULL!	#NULL!	#NULL!	#NULL!	#NULL!	#NULL!	#NULL!	#NULL!	#NULL!	#NULL!	#NULL!	#NULL!	#NULL!	#NULL!	#NULL!	#NULL!	#NULL!	#NULL!	#NULL!	#NULL!	#NULL!	#NULL!	#NULL!	#NULL!	#NULL!	#NULL!	#NULL!	#NULL!	#NULL!	#NULL!	#NULL!	#NULL!	#NULL!	#NULL!	#NULL!	#NULL!	#NULL!	#NULL!	#NULL!	#NULL!	#NULL!	#NULL!	#NULL!	#NULL!	#NULL!	#NULL!
#NULL!	#NULL!	#NULL!	#NULL!	#NULL!	#NULL!	#NULL!	#NULL!	#NULL!	#NULL!	#NULL!	#NULL!	#NULL!	#NULL!	#NULL!	#NULL!	#NULL!	#NULL!	#NULL!	#NULL!	#NULL!	#NULL!	#NULL!	#NULL!	#NULL!	#NULL!	#NULL!	#NULL!	#NULL!	#NULL!	#NULL!	#NULL!	#NULL!	#NULL!	#NULL!	#NULL!	#NULL!	#NULL!	#NULL!	#NULL!	#NULL!	#NULL!	#NULL!	#NULL!	#NULL!	#NULL!	#NULL!	#NULL!	#NULL!	#NULL!
#NULL!	#NULL!	#NULL!	#NULL!	#NULL!	#NULL!	#NULL!	#NULL!	#NULL!	#NULL!	#NULL!	#NULL!	#NULL!	#NULL!	#NULL!	#NULL!	#NULL!	#NULL!	#NULL!	#NULL!	#NULL!	#NULL!	#NULL!	#NULL!	#NULL!	#NULL!	#NULL!	#NULL!	#NULL!	#NULL!	#NULL!	#NULL!	#NULL!	#NULL!	#NULL!	#NULL!	#NULL!	#NULL!	#NULL!	#NULL!	#NULL!	#NULL!	#NULL!	#NULL!	#NULL!	#NULL!	#NULL!	#NULL!	#NULL!	#NULL!
#NULL!	#NULL!	#NULL!	#NULL!	#NULL!	#NULL!	#NULL!	#NULL!	#NULL!	#NULL!	#NULL!	#NULL!	#NULL!	#NULL!	#NULL!	#NULL!	#NULL!	#NULL!	#NULL!	#NULL!	#NULL!	#NULL!	#NULL!	#NULL!	#NULL!	#NULL!	#NULL!	#NULL!	#NULL!	#NULL!	#NULL!	#NULL!	#NULL!	#NULL!	#NULL!	#NULL!	#NULL!	#NULL!	#NULL!	#NULL!	#NULL!	#NULL!	#NULL!	#NULL!	#NULL!	#NULL!	#NULL!	#NULL!	#NULL!	#NULL!
#NULL!	#NULL!	#NULL!	#NULL!	#NULL!	#NULL!	#NULL!	#NULL!	#NULL!	#NULL!	#NULL!	#NULL!	#NULL!	#NULL!	#NULL!	#NULL!	#NULL!	#NULL!	#NULL!	#NULL!	#NULL!	#NULL!	#NULL!	#NULL!	#NULL!	#NULL!	#NULL!	#NULL!	#NULL!	#NULL!	#NULL!	#NULL!	#NULL!	#NULL!	#NULL!	#NULL!	#NULL!	#NULL!	#NULL!	#NULL!	#NULL!	#NULL!	#NULL!	#NULL!	#NULL!	#NULL!	#NULL!	#NULL!	#NULL!	#NULL!
#NULL!	#NULL!	#NULL!	#NULL!	#NULL!	#NULL!	#NULL!	#NULL!	#NULL!	#NULL!	#NULL!	#NULL!	#NULL!	#NULL!	#NULL!	#NULL!	#NULL!	#NULL!	#NULL!	#NULL!	#NULL!	#NULL!	#NULL!	#NULL!	#NULL!	#NULL!	#NULL!	#NULL!	#NULL!	#NULL!	#NULL!	#NULL!	#NULL!	#NULL!	#NULL!	#NULL!	#NULL!	#NULL!	#NULL!	#NULL!	#NULL!	#NULL!	#NULL!	#NULL!	#NULL!	#NULL!	#NULL!	#NULL!	#NULL!	#NULL!
#NULL!	#NULL!	#NULL!	#NULL!	#NULL!	#NULL!	#NULL!	#NULL!	#NULL!	#NULL!	#NULL!	#NULL!	#NULL!	#NULL!	#NULL!	#NULL!	#NULL!	#NULL!	#NULL!	#NULL!	#NULL!	#NULL!	#NULL!	#NULL!	#NULL!	#NULL!	#NULL!	#NULL!	#NULL!	#NULL!	#NULL!	#NULL!	#NULL!	#NULL!	#NULL!	#NULL!	#NULL!	#NULL!	#NULL!	#NULL!	#NULL!	#NULL!	#NULL!	#NULL!	#NULL!	#NULL!	#NULL!	#NULL!	#NULL!	#NULL!
#NULL!	#NULL!	#NULL!	#NULL!	#NULL!	#NULL!	#NULL!	#NULL!	#NULL!	#NULL!	#NULL!	#NULL!	#NULL!	#NULL!	#NULL!	#NULL!	#NULL!	#NULL!	#NULL!	#NULL!	#NULL!	#NULL!	#NULL!	#NULL!	#NULL!	#NULL!	#NULL!	#NULL!	#NULL!	#NULL!	#NULL!	#NULL!	#NULL!	#NULL!	#NULL!	#NULL!	#NULL!	#NULL!	#NULL!	#NULL!	#NULL!	#NULL!	#NULL!	#NULL!	#NULL!	#NULL!	#NULL!	#NULL!	#NULL!	#NULL!
#NULL!	#NULL!	#NULL!	#NULL!	#NULL!	#NULL!	#NULL!	#NULL!	#NULL!	#NULL!	#NULL!	#NULL!	#NULL!	#NULL!	#NULL!	#NULL!	#NULL!	#NULL!	#NULL!	#NULL!	#NULL!	#NULL!	#NULL!	#NULL!	#NULL!	#NULL!	#NULL!	#NULL!	#NULL!	#NULL!	#NULL!	#NULL!	#NULL!	#NULL!	#NULL!	#NULL!	#NULL!	#NULL!	#NULL!	#NULL!	#NULL!	#NULL!	#NULL!	#NULL!	#NULL!	#NULL!	#NULL!	#NULL!	#NULL!	#NULL!
#NULL!	#NULL!	#NULL!	#NULL!	#NULL!	#NULL!	#NULL!	#NULL!	#NULL!	#NULL!	#NULL!	#NULL!	#NULL!	#NULL!	#NULL!	#NULL!	#NULL!	#NULL!	#NULL!	#NULL!	#NULL!	#NULL!	#NULL!	#NULL!	#NULL!	#NULL!	#NULL!	#NULL!	#NULL!	#NULL!	#NULL!	#NULL!	#NULL!	#NULL!	#NULL!	#NULL!	#NULL!	#NULL!	#NULL!	#NULL!	#NULL!	#NULL!	#NULL!	#NULL!	#NULL!	#NULL!	#NULL!	#NULL!	#NULL!	#NULL!
#NULL!	#NULL!	#NULL!	#NULL!	#NULL!	#NULL!	#NULL!	#NULL!	#NULL!	#NULL!	#NULL!	#NULL!	#NULL!	#NULL!	#NULL!	#NULL!	#NULL!	#NULL!	#NULL!	#NULL!	#NULL!	#NULL!	#NULL!	#NULL!	#NULL!	#NULL!	#NULL!	#NULL!	#NULL!	#NULL!	#NULL!	#NULL!	#NULL!	#NULL!	#NULL!	#NULL!	#NULL!	#NULL!	#NULL!	#NULL!	#NULL!	#NULL!	#NULL!	#NULL!	#NULL!	#NULL!	#NULL!	#NULL!	#NULL!	#NULL!
#NULL!	#NULL!	#NULL!	#NULL!	#NULL!	#NULL!	#NULL!	#NULL!	#NULL!	#NULL!	#NULL!	#NULL!	#NULL!	#NULL!	#NULL!	#NULL!	#NULL!	#NULL!	#NULL!	#NULL!	#NULL!	#NULL!	#NULL!	#NULL!	#NULL!	#NULL!	#NULL!	#NULL!	#NULL!	#NULL!	#NULL!	#NULL!	#NULL!	#NULL!	#NULL!	#NULL!	#NULL!	#NULL!	#NULL!	#NULL!	#NULL!	#NULL!	#NULL!	#NULL!	#NULL!	#NULL!	#NULL!	#NULL!	#NULL!	#NULL!
#NULL!	#NULL!	#NULL!	#NULL!	#NULL!	#NULL!	#NULL!	#NULL!	#NULL!	#NULL!	#NULL!	#NULL!	#NULL!	#NULL!	#NULL!	#NULL!	#NULL!	#NULL!	#NULL!	#NULL!	#NULL!	#NULL!	#NULL!	#NULL!	#NULL!	#NULL!	#NULL!	#NULL!	#NULL!	#NULL!	#NULL!	#NULL!	#NULL!	#NULL!	#NULL!	#NULL!	#NULL!	#NULL!	#NULL!	#NULL!	#NULL!	#NULL!	#NULL!	#NULL!	#NULL!	#NULL!	#NULL!	#NULL!	#NULL!	#NULL!
#NULL!	#NULL!	#NULL!	#NULL!	#NULL!	#NULL!	#NULL!	#NULL!	#NULL!	#NULL!	#NULL!	#NULL!	#NULL!	#NULL!	#NULL!	#NULL!	#NULL!	#NULL!	#NULL!	#NULL!	#NULL!	#NULL!	#NULL!	#NULL!	#NULL!	#NULL!	#NULL!	#NULL!	#NULL!	#NULL!	#NULL!	#NULL!	#NULL!	#NULL!	#NULL!	#NULL!	#NULL!	#NULL!	#NULL!	#NULL!	#NULL!	#NULL!	#NULL!	#NULL!	#NULL!	#NULL!	#NULL!	#NULL!	#NULL!	#NULL!
#NULL!	#NULL!	#NULL!	#NULL!	#NULL!	#NULL!	#NULL!	#NULL!	#NULL!	#NULL!	#NULL!	#NULL!	#NULL!	#NULL!	#NULL!	#NULL!	#NULL!	#NULL!	#NULL!	#NULL!	#NULL!	#NULL!	#NULL!	#NULL!	#NULL!	#NULL!	#NULL!	#NULL!	#NULL!	#NULL!	#NULL!	#NULL!	#NULL!	#NULL!	#NULL!	#NULL!	#NULL!	#NULL!	#NULL!	#NULL!	#NULL!	#NULL!	#NULL!	#NULL!	#NULL!	#NULL!	#NULL!	#NULL!	#NULL!	#NULL!
#NULL!	#NULL!	#NULL!	#NULL!	#NULL!	#NULL!	#NULL!	#NULL!	#NULL!	#NULL!	#NULL!	#NULL!	#NULL!	#NULL!	#NULL!	#NULL!	#NULL!	#NULL!	#NULL!	#NULL!	#NULL!	#NULL!	#NULL!	#NULL!	#NULL!	#NULL!	#NULL!	#NULL!	#NULL!	#NULL!	#NULL!	#NULL!	#NULL!	#NULL!	#NULL!	#NULL!	#NULL!	#NULL!	#NULL!	#NULL!	#NULL!	#NULL!	#NULL!	#NULL!	#NULL!	#NULL!	#NULL!	#NULL!	#NULL!	#NULL!
#NULL!	#NULL!	#NULL!	#NULL!	#NULL!	#NULL!	#NULL!	#NULL!	#NULL!	#NULL!	#NULL!	#NULL!	#NULL!	#NULL!	#NULL!	#NULL!	#NULL!	#NULL!	#NULL!	#NULL!	#NULL!	#NULL!	#NULL!	#NULL!	#NULL!	#NULL!	#NULL!	#NULL!	#NULL!	#NULL!	#NULL!	#NULL!	#NULL!	#NULL!	#NULL!	#NULL!	#NULL!	#NULL!	#NULL!	#NULL!	#NULL!	#NULL!	#NULL!	#NULL!	#NULL!	#NULL!	#NULL!	#NULL!	#NULL!	#NULL!
#NULL!	#NULL!	#NULL!	#NULL!	#NULL!	#NULL!	#NULL!	#NULL!	#NULL!	#NULL!	#NULL!	#NULL!	#NULL!	#NULL!	#NULL!	#NULL!	#NULL!	#NULL!	#NULL!	#NULL!	#NULL!	#NULL!	#NULL!	#NULL!	#NULL!	#NULL!	#NULL!	#NULL!	#NULL!	#NULL!	#NULL!	#NULL!	#NULL!	#NULL!	#NULL!	#NULL!	#NULL!	#NULL!	#NULL!	#NULL!	#NULL!	#NULL!	#NULL!	#NULL!	#NULL!	#NULL!	#NULL!	#NULL!	#NULL!	#NULL!
#NULL!	#NULL!	#NULL!	#NULL!	#NULL!	#NULL!	#NULL!	#NULL!	#NULL!	#NULL!	#NULL!	#NULL!	#NULL!	#NULL!	#NULL!	#NULL!	#NULL!	#NULL!	#NULL!	#NULL!	#NULL!	#NULL!	#NULL!	#NULL!	#NULL!	#NULL!	#NULL!	#NULL!	#NULL!	#NULL!	#NULL!	#NULL!	#NULL!	#NULL!	#NULL!	#NULL!	#NULL!	#NULL!	#NULL!	#NULL!	#NULL!	#NULL!	#NULL!	#NULL!	#NULL!	#NULL!	#NULL!	#NULL!	#NULL!	#NULL!
#NULL!	#NULL!	#NULL!	#NULL!	#NULL!	#NULL!	#NULL!	#NULL!	#NULL!	#NULL!	#NULL!	#NULL!	#NULL!	#NULL!	#NULL!	#NULL!	#NULL!	#NULL!	#NULL!	#NULL!	#NULL!	#NULL!	#NULL!	#NULL!	#NULL!	#NULL!	#NULL!	#NULL!	#NULL!	#NULL!	#NULL!	#NULL!	#NULL!	#NULL!	#NULL!	#NULL!	#NULL!	#NULL!	#NULL!	#NULL!	#NULL!	#NULL!	#NULL!	#NULL!	#NULL!	#NULL!	#NULL!	#NULL!	#NULL!	#NULL!
#NULL!	#NULL!	#NULL!	#NULL!	#NULL!	#NULL!	#NULL!	#NULL!	#NULL!	#NULL!	#NULL!	#NULL!	#NULL!	#NULL!	#NULL!	#NULL!	#NULL!	#NULL!	#NULL!	#NULL!	#NULL!	#NULL!	#NULL!	#NULL!	#NULL!	#NULL!	#NULL!	#NULL!	#NULL!	#NULL!	#NULL!	#NULL!	#NULL!	#NULL!	#NULL!	#NULL!	#NULL!	#NULL!	#NULL!	#NULL!	#NULL!	#NULL!	#NULL!	#NULL!	#NULL!	#NULL!	#NULL!	#NULL!	#NULL!	#NULL!
#NULL!	#NULL!	#NULL!	#NULL!	#NULL!	#NULL!	#NULL!	#NULL!	#NULL!	#NULL!	#NULL!	#NULL!	#NULL!	#NULL!	#NULL!	#NULL!	#NULL!	#NULL!	#NULL!	#NULL!	#NULL!	#NULL!	#NULL!	#NULL!	#NULL!	#NULL!	#NULL!	#NULL!	#NULL!	#NULL!	#NULL!	#NULL!	#NULL!	#NULL!	#NULL!	#NULL!	#NULL!	#NULL!	#NULL!	#NULL!	#NULL!	#NULL!	#NULL!	#NULL!	#NULL!	#NULL!	#NULL!	#NULL!	#NULL!	#NULL!
#NULL!	#NULL!	#NULL!	#NULL!	#NULL!	#NULL!	#NULL!	#NULL!	#NULL!	#NULL!	#NULL!	#NULL!	#NULL!	#NULL!	#NULL!	#NULL!	#NULL!	#NULL!	#NULL!	#NULL!	#NULL!	#NULL!	#NULL!	#NULL!	#NULL!	#NULL!	#NULL!	#NULL!	#NULL!	#NULL!	#NULL!	#NULL!	#NULL!	#NULL!	#NULL!	#NULL!	#NULL!	#NULL!	#NULL!	#NULL!	#NULL!	#NULL!	#NULL!	#NULL!	#NULL!	#NULL!	#NULL!	#NULL!	#NULL!	#NULL!
#NULL!	#NULL!	#NULL!	#NULL!	#NULL!	#NULL!	#NULL!	#NULL!	#NULL!	#NULL!	#NULL!	#NULL!	#NULL!	#NULL!	#NULL!	#NULL!	#NULL!	#NULL!	#NULL!	#NULL!	#NULL!	#NULL!	#NULL!	#NULL!	#NULL!	#NULL!	#NULL!	#NULL!	#NULL!	#NULL!	#NULL!	#NULL!	#NULL!	#NULL!	#NULL!	#NULL!	#NULL!	#NULL!	#NULL!	#NULL!	#NULL!	#NULL!	#NULL!	#NULL!	#NULL!	#NULL!	#NULL!	#NULL!	#NULL!	#NULL!
#NULL!	#NULL!	#NULL!	#NULL!	#NULL!	#NULL!	#NULL!	#NULL!	#NULL!	#NULL!	#NULL!	#NULL!	#NULL!	#NULL!	#NULL!	#NULL!	#NULL!	#NULL!	#NULL!	#NULL!	#NULL!	#NULL!	#NULL!	#NULL!	#NULL!	#NULL!	#NULL!	#NULL!	#NULL!	#NULL!	#NULL!	#NULL!	#NULL!	#NULL!	#NULL!	#NULL!	#NULL!	#NULL!	#NULL!	#NULL!	#NULL!	#NULL!	#NULL!	#NULL!	#NULL!	#NULL!	#NULL!	#NULL!	#NULL!	#NULL!
#NULL!	#NULL!	#NULL!	#NULL!	#NULL!	#NULL!	#NULL!	#NULL!	#NULL!	#NULL!	#NULL!	#NULL!	#NULL!	#NULL!	#NULL!	#NULL!	#NULL!	#NULL!	#NULL!	#NULL!	#NULL!	#NULL!	#NULL!	#NULL!	#NULL!	#NULL!	#NULL!	#NULL!	#NULL!	#NULL!	#NULL!	#NULL!	#NULL!	#NULL!	#NULL!	#NULL!	#NULL!	#NULL!	#NULL!	#NULL!	#NULL!	#NULL!	#NULL!	#NULL!	#NULL!	#NULL!	#NULL!	#NULL!	#NULL!	#NULL!
#NULL!	#NULL!	#NULL!	#NULL!	#NULL!	#NULL!	#NULL!	#NULL!	#NULL!	#NULL!	#NULL!	#NULL!	#NULL!	#NULL!	#NULL!	#NULL!	#NULL!	#NULL!	#NULL!	#NULL!	#NULL!	#NULL!	#NULL!	#NULL!	#NULL!	#NULL!	#NULL!	#NULL!	#NULL!	#NULL!	#NULL!	#NULL!	#NULL!	#NULL!	#NULL!	#NULL!	#NULL!	#NULL!	#NULL!	#NULL!	#NULL!	#NULL!	#NULL!	#NULL!	#NULL!	#NULL!	#NULL!	#NULL!	#NULL!	#NULL!
#NULL!	#NULL!	#NULL!	#NULL!	#NULL!	#NULL!	#NULL!	#NULL!	#NULL!	#NULL!	#NULL!	#NULL!	#NULL!	#NULL!	#NULL!	#NULL!	#NULL!	#NULL!	#NULL!	#NULL!	#NULL!	#NULL!	#NULL!	#NULL!	#NULL!	#NULL!	#NULL!	#NULL!	#NULL!	#NULL!	#NULL!	#NULL!	#NULL!	#NULL!	#NULL!	#NULL!	#NULL!	#NULL!	#NULL!	#NULL!	#NULL!	#NULL!	#NULL!	#NULL!	#NULL!	#NULL!	#NULL!	#NULL!	#NULL!	#NULL!
#NULL!	#NULL!	#NULL!	#NULL!	#NULL!	#NULL!	#NULL!	#NULL!	#NULL!	#NULL!	#NULL!	#NULL!	#NULL!	#NULL!	#NULL!	#NULL!	#NULL!	#NULL!	#NULL!	#NULL!	#NULL!	#NULL!	#NULL!	#NULL!	#NULL!	#NULL!	#NULL!	#NULL!	#NULL!	#NULL!	#NULL!	#NULL!	#NULL!	#NULL!	#NULL!	#NULL!	#NULL!	#NULL!	#NULL!	#NULL!	#NULL!	#NULL!	#NULL!	#NULL!	#NULL!	#NULL!	#NULL!	#NULL!	#NULL!	#NULL!
#NULL!	#NULL!	#NULL!	#NULL!	#NULL!	#NULL!	#NULL!	#NULL!	#NULL!	#NULL!	#NULL!	#NULL!	#NULL!	#NULL!	#NULL!	#NULL!	#NULL!	#NULL!	#NULL!	#NULL!	#NULL!	#NULL!	#NULL!	#NULL!	#NULL!	#NULL!	#NULL!	#NULL!	#NULL!	#NULL!	#NULL!	#NULL!	#NULL!	#NULL!	#NULL!	#NULL!	#NULL!	#NULL!	#NULL!	#NULL!	#NULL!	#NULL!	#NULL!	#NULL!	#NULL!	#NULL!	#NULL!	#NULL!	#NULL!	#NULL!
#NULL!	#NULL!	#NULL!	#NULL!	#NULL!	#NULL!	#NULL!	#NULL!	#NULL!	#NULL!	#NULL!	#NULL!	#NULL!	#NULL!	#NULL!	#NULL!	#NULL!	#NULL!	#NULL!	#NULL!	#NULL!	#NULL!	#NULL!	#NULL!	#NULL!	#NULL!	#NULL!	#NULL!	#NULL!	#NULL!	#NULL!	#NULL!	#NULL!	#NULL!	#NULL!	#NULL!	#NULL!	#NULL!	#NULL!	#NULL!	#NULL!	#NULL!	#NULL!	#NULL!	#NULL!	#NULL!	#NULL!	#NULL!	#NULL!	#NULL!
[truncated: 11 more columns]
